# Supplementary material for: Engineering of Genetically Encoded Bright Near-Infrared Fluorescent Voltage Indicator
Source: Int J Mol Sci. 2025 Feb 8;26(4):1442. doi: 10.3390/ijms26041442 (PMC11855178; doi:10.3390/ijms26041442)
Supplement: Supplementary file 1 [file ijms-26-01442-s001.zip]

Archive with 1 entries (1 files):
- ijms-3446473-supplementary.pdf
